# Supplementary material for: Genome-Wide Identification and Expression Analysis of the RADIALIS-like Gene Family in Camellia sinensis
Source: Plants (Basel). 2023 Aug 24;12(17):3039. doi: 10.3390/plants12173039 (PMC10490161; doi:10.3390/plants12173039)
Supplement: Supplementary file 1 [file plants-12-03039-s001.zip]

Archive with 4 entries (4 files):
- Supplementary figure S1.pdf
- Supplementary table S1.pdf
- Supplementary table S2.pdf
- Supplementary table S3.pdf
